# Supplementary material for: Aberrant phenotype and transcriptome expression during fiber cell wall thickening caused by the mutation of the Im gene in immature fiber (im) mutant in Gossypium hirsutum L
Source: BMC Genomics. 2014 Feb 1;15:94. doi: 10.1186/1471-2164-15-94 (PMC3925256; doi:10.1186/1471-2164-15-94)
Supplement: Additional file 1 — Catalog of all biological processes statistically over-represented during fiber developmental stages of TM-1 and im mutant. Excel file containing the list of all over-represented (FDR < 0.05) biological processes during fiber developmental stages of TM-1 and im mutant. [file 1471-2164-15-94-S1.xls]

## Sheet: 16 vs 13
Supplementary Table: Catalog of biological processes statistically over-represented during fiber developmental stages of TM-1 and im (FDR < 0.05)
Developmental contrast	Subgroup	GO annotation	Functional Categories	FDR
16dpa vs 13dpa	cell wall organization or biogenesis	GO:0071554	cell wall organization or biogenesis	0.00017
up in 16dpa (TM-1)		GO:0042546	cell wall biogenesis	0.00017
		GO:0044038	cell wall macromolecule biosynthetic process	0.0017
		GO:0044036	cell wall macromolecule metabolic process	0.0017
		GO:0070592	cell wall polysaccharide biosynthetic process	0.00086
		GO:0010383	cell wall polysaccharide metabolic process	0.001
		GO:0071669	plant-type cell wall organization or biogenesis	0.0018
		GO:0009832	plant-type cell wall biogenesis	0.00017
		GO:0009834	secondary cell wall biogenesis	0.00017
		GO:0010382	cellular cell wall macromolecule metabolic process	0.0044
		GO:0070882	cellular cell wall organization or biogenesis	0.00028
	carbohydrate metabolism	GO:0005975	carbohydrate metabolic process	0.00017
		GO:0070589	cellular component macromolecule biosynthetic process	0.0017
		GO:0010410	hemicellulose metabolic process	0.00027
		GO:0010417	glucuronoxylan biosynthetic process	0.00027
		GO:0010413	glucuronoxylan metabolic process	0.00027
		GO:0045492	xylan biosynthetic process	0.00042
		GO:0045491	xylan metabolic process	0.00027
16dpa vs 13dpa		NA	NA	NA
up in 16dpa (im)
16dpa vs 13dpa	secondary metabolism	GO:0019748	secondary metabolic process	1.1e-05
up in 13dpa (TM-1)		GO:0009813	flavonoid biosynthetic process	7.1e-10
		GO:0009812	flavonoid metabolic process	2.2e-09
		GO:0009699	phenylpropanoid biosynthetic process	1.3e-08
		GO:0009698	phenylpropanoid metabolic process	6.6e-09
	other compound metabolism	GO:0019438	aromatic compound biosynthetic process	5.5e-05
		GO:0006725	cellular aromatic compound metabolic process	0.00026
	regulation of protein hydrolase	GO:0052547	regulation of peptidase activity	0.031
		GO:0010466	negative regulation of peptidase activity	0.031
16dpa vs 13dpa	amine/amino acid metabolism	GO:0009310	amine catabolic process	0.013
up in 13dpa (im)		GO:0006529	asparagine biosynthetic process	0.00093
		GO:0006528	asparagine metabolic process	0.00093
		GO:0008652	cellular amino acid biosynthetic process	0.046
		GO:0009063	cellular amino acid catabolic process	0.012
		GO:0006541	glutamine metabolic process	0.022
	organic acid metabolism	GO:0046394	carboxylic acid biosynthetic process	0.0098
		GO:0046395	carboxylic acid catabolic process	0.035
		GO:0019752	carboxylic acid metabolic process	0.033
		GO:0016053	organic acid biosynthetic process	0.0098
		GO:0016054	organic acid catabolic process	0.035
		GO:0006082	organic acid metabolic process	0.033
		GO:0043436	oxoacid metabolic process	0.033
	response to stimulus	GO:0031667	response to nutrient levels	0.046
		GO:0031669	cellular response to nutrient levels	0.033
		GO:0042594	response to starvation	0.033
		GO:0009267	cellular response to starvation	0.028
		GO:0043617	cellular response to sucrose starvation	0.00089
		GO:0034285	response to disaccharide stimulus	0.0098
		GO:0009744	response to sucrose stimulus	0.0098
		GO:0034284	response to monosaccharide stimulus	0.033
		GO:0009746	response to hexose stimulus	0.033
		GO:0009750	response to fructose stimulus	0.017
		GO:0009749	response to glucose stimulus	0.031
		GO:0009646	response to absence of light	0.0098
		GO:0071496	cellular response to external stimulus	0.048
		GO:0031668	cellular response to extracellular stimulus	0.047
	developmental process	GO:0071695	anatomical structure maturation	0.033
		GO:0009835	ripening	0.033
	other molecule metabolism	GO:0042180	cellular ketone metabolic process	0.034

## Sheet: 19 vs 16
Catalog of biological processes statistically over-represented during fiber developmental stages of TM-1 and im (FDR < 0.05)
Developmental contrast	Subgroup	GO annotation	Functional Categories	FDR
19dpa vs 16dpa		NA	NA	NA
up in 19dpa (TM-1)
19dpa vs 16dpa	cell wall organization or biogenesis	GO:0010382	cellular cell wall macromolecule metabolic process	0.018
up in 19dpa (im)		GO:0044036	cell wall macromolecule metabolic process	0.006
		GO:0010383	cell wall polysaccharide metabolic process	0.006
		GO:0071554	cell wall organization or biogenesis	1.4e-06
		GO:0042546	cell wall biogenesis	0.018
		GO:0071555	cell wall organization	0.0037
		GO:0007047	cellular cell wall organization	0.0079
		GO:0070882	cellular cell wall organization or biogenesis	5.3e-05
		GO:0045229	external encapsulating structure organization	0.01
		GO:0009832	plant-type cell wall biogenesis	0.01
		GO:0071669	plant-type cell wall organization or biogenesis	0.013
		GO:0009834	secondary cell wall biogenesis	0.0013
	carbohydrate metabolism	GO:0005975	carbohydrate metabolic process	0.00025
		GO:0016051	carbohydrate biosynthetic process	0.0085
		GO:0034637	cellular carbohydrate biosynthetic process	0.005
		GO:0044264	cellular polysaccharide metabolic process	0.0085
		GO:0033692	cellular polysaccharide biosynthetic process	0.0017
		GO:0005976	polysaccharide metabolic process	0.0021
		GO:0000271	polysaccharide biosynthetic process	0.002
		GO:0009250	glucan biosynthetic process	0.012
		GO:0030243	cellulose metabolic process	0.0085
		GO:0030244	cellulose biosynthetic process	0.006
		GO:0010410	hemicellulose metabolic process	0.013
		GO:0045491	xylan metabolic process	0.013
		GO:0010417	glucuronoxylan biosynthetic process	0.041
		GO:0010413	glucuronoxylan metabolic process	0.041
19dpa vs 16dpa	lipid metabolism	GO:0006629	lipid metabolic process	1.3e-06
up in 16dpa (TM-1)		GO:0008610	lipid biosynthetic process	5.5e-08
		GO:0044255	cellular lipid metabolic process	6.2e-05
		GO:0006631	fatty acid metabolic process	3.9e-07
		GO:0006633	fatty acid biosynthetic process	3.5e-09
		GO:0010025	wax biosynthetic process	7.7e-05
		GO:0010166	wax metabolic process	0.00014
	other small molecule metabolism	GO:0044283	small molecule biosynthetic process	0.0024
		GO:0016053	organic acid biosynthetic process	0.00016
		GO:0046394	carboxylic acid biosynthetic process	0.00016
		GO:0032787	monocarboxylic acid metabolic process	0.00043
	growth and development	GO:0048589	developmental growth	0.041
		GO:0060560	developmental growth involved in morphogenesis	0.029
		GO:0009826	unidimensional cell growth	0.031
		GO:0042335	cuticle development	0.00073
		GO:0006723	cuticle hydrocarbon biosynthetic process	0.016
		GO:0009664	plant-type cell wall organization	0.016
19dpa vs 16dpa	regulation	GO:0043086	negative regulation of catalytic activity	0.022
up in 16dpa (im)

## Sheet: 22 vs 19
Catalog of biological processes statistically over-represented during fiber developmental stages of TM-1 and im (FDR < 0.05)
Developmental contrast	Subgroup	GO annotation	Functional Categories	FDR
22dpa vs 19dpa		NA	NA	NA
up in 22dpa (TM-1)
22dpa vs 19dpa	response to stimulus	GO:0010200	response to chitin	0.0009
up in 22dpa (im)		GO:0009743	response to carbohydrate stimulus	0.026
		GO:0050832	defense response to fungus	0.029
		GO:0042221	response to chemical stimulus	0.029
		GO:0010033	response to organic substance	0.029
		GO:0009620	response to fungus	0.033
		GO:0070482	response to oxygen levels	0.037
		GO:0001666	response to hypoxia	0.037
22dpa vs 19dpa	response to stimulus	GO:0010033	response to organic substance	0.016
up in 19dpa (TM-1)		GO:0042221	response to chemical stimulus	0.031
		GO:0050832	defense response to fungus	0.037
		GO:0006952	defense response	0.043
22dpa vs 19dpa
up in 19dpa (im)	lipid metabolism	GO:0006629	lipid metabolic process	0.0033
		GO:0008610	lipid biosynthetic process	5.6e-05
		GO:0044255	cellular lipid metabolic process	0.00042
		GO:0006631	fatty acid metabolic process	4.7e-07
		GO:0006633	fatty acid biosynthetic process	1.9e-08
		GO:0000038	very-long-chain fatty acid metabolic process	0.00013
		GO:0010025	wax biosynthetic process	1.9e-08
		GO:0010166	wax metabolic process	2.4e-08
	other small molecule metabolism	GO:0044283	small molecule biosynthetic process	0.00087
		GO:0032787	monocarboxylic acid metabolic process	4.3e-05
		GO:0016053	organic acid biosynthetic process	5.6e-05
		GO:0046394	carboxylic acid biosynthetic process	5.6e-05
		GO:0019752	carboxylic acid metabolic process	0.04
		GO:0043436	oxoacid metabolic process	0.04
		GO:0006082	organic acid metabolic process	0.04
		GO:0042180	cellular ketone metabolic process	0.042
	development	GO:0042335	cuticle development	4.5e-08
		GO:0006723	cuticle hydrocarbon biosynthetic process	0.043
	transport	GO:0035435	phosphate transmembrane transport	0.01

## Sheet: 25 vs 22
Catalog of biological processes statistically over-represented during fiber developmental stages of TM-1 and im (FDR < 0.05)
Developmental contrast	Subgroup	GO annotation	Functional Categories	FDR
25dpa vs 22dpa		GO:0043617	cellular response to sucrose starvation	0.015
up in 25dpa (TM-1)		GO:0006528	asparagine metabolic process	0.015
		GO:0006529	asparagine biosynthetic process	0.015
25dpa vs 22dpa
up in 25dpa (im)		NA	NA	NA
25dpa vs 22dpa	secondary metabolism	GO:0019748	secondary metabolic process	0.0086
up in 22dpa (TM-1)		GO:0009698	phenylpropanoid metabolic process	0.0014
		GO:0009699	phenylpropanoid biosynthetic process	0.033
		GO:0009809	lignin biosynthetic process	0.0018
		GO:0009808	lignin metabolic process	0.005
	other compound metabolism	GO:0006725	cellular aromatic compound metabolic process	0.022
25dpa vs 22dpa	response to stimulus	GO:0050896	response to stimulus	0.0052
up in 22dpa (im)		GO:0042221	response to chemical stimulus	0.00059
		GO:0009743	response to carbohydrate stimulus	1.4e-10
		GO:0010200	response to chitin	8e-17
		GO:0010033	response to organic substance	1.9e-06
		GO:0006952	defense response	0.0036
		GO:0050832	defense response to fungus	0.04
		GO:0051707	response to other organism	0.049
	signal	GO:0007231	osmosensory signaling pathway	0.049
		GO:0000169	activation of MAPK activity involved in osmosensory signaling pathway	0.049
		GO:0000161	MAPKKK cascade involved in osmosensory signaling pathway	0.049
	phytoalexin metabolism	GO:0052314	phytoalexin metabolic process	0.049
		GO:0052315	phytoalexin biosynthetic process	0.04
		GO:0009700	indole phytoalexin biosynthetic process	0.04
		GO:0046217	indole phytoalexin metabolic process	0.04
		GO:0042435	indole derivative biosynthetic process	0.049
		GO:0052317	camalexin metabolic process	0.023
		GO:0010120	camalexin biosynthetic process	0.023

## Sheet: 25 vs 13
Catalog of biological processes statistically over-represented during fiber developmental stages of TM-1 and im (FDR < 0.05)
Developmental contrast	Subgroup	GO annotation	Functional Categories	FDR
25dpa vs 13dpa	regulation	GO:0065007	biological regulation	5.9e-08
up in 25dpa (TM-1)		GO:0050789	regulation of biological process	4.7e-09
		GO:0080090	regulation of primary metabolic process	1.5e-07
		GO:0019222	regulation of metabolic process	1.3e-07
		GO:0009889	regulation of biosynthetic process	1.4e-08
		GO:0031323	regulation of cellular metabolic process	1.4e-08
		GO:0031326	regulation of cellular biosynthetic process	2.4e-08
		GO:0010556	regulation of macromolecule biosynthetic process	1.3e-07
		GO:0060255	regulation of macromolecule metabolic process	9.2e-07
		GO:0051171	regulation of nitrogen compound metabolic process	3.7e-07
		GO:0050794	regulation of cellular process	6.4e-10
		GO:0010468	regulation of gene expression	1.3e-06
		GO:0019219	regulation of nucleobase, nucleoside, nucleotide and nucleic acid metabolic process	1.3e-06
		GO:0051252	regulation of RNA metabolic process	3.9e-07
		GO:0016070	RNA metabolic process	1.8e-06
		GO:0032774	RNA biosynthetic process	9e-11
		GO:0006351	transcription, DNA-dependent	9e-11
		GO:0006355	regulation of transcription, DNA-dependent	4.2e-07
		GO:0009966	regulation of signal transduction	0.045
		GO:0023051	regulation of signaling process	0.045
		GO:0009937	regulation of gibberellic acid mediated signaling pathway	0.00056
		GO:0009939	positive regulation of gibberellic acid mediated signaling pathway	0.0062
		GO:0009967	positive regulation of signal transduction	0.04
		GO:0023056	positive regulation of signaling process	0.04
		GO:0010817	regulation of hormone levels	0.0056
		GO:0010646	regulation of cell communication	0.04
		GO:0048585	negative regulation of response to stimulus	0.025
	signaling	GO:0023052	signaling	9e-05
		GO:0007165	signal transduction	4.7e-05
		GO:0009756	carbohydrate mediated signaling	0.0062
		GO:0010182	sugar mediated signaling pathway	0.0062
		GO:0000160	two-component signal transduction system (phosphorelay)	6.7e-06
		GO:0009755	hormone-mediated signaling pathway	2.8e-10
		GO:0009873	ethylene mediated signaling pathway	0.00012
		GO:0009740	gibberellic acid mediated signaling pathway	0.0062
		GO:0010476	gibberellin mediated signaling pathway	0.0062
		GO:0009734	auxin mediated signaling pathway	0.012
	response to stimulus/stress	GO:0050896	response to stimulus	1.3e-06
		GO:0051716	cellular response to stimulus	3.7e-05
		GO:0042221	response to chemical stimulus	8.6e-11
		GO:0070887	cellular response to chemical stimulus	1.1e-10
		GO:0010033	response to organic substance	1.8e-12
		GO:0071310	cellular response to organic substance	2.5e-10
		GO:0009743	response to carbohydrate stimulus	5.2e-08
		GO:0071322	cellular response to carbohydrate stimulus	0.0062
		GO:0010200	response to chitin	1.1e-05
		GO:0009719	response to endogenous stimulus	9.7e-10
		GO:0071495	cellular response to endogenous stimulus	2.8e-10
		GO:0009725	response to hormone stimulus	8.6e-11
		GO:0032870	cellular response to hormone stimulus	1.1e-10
		GO:0009723	response to ethylene stimulus	2.1e-06
		GO:0071369	cellular response to ethylene stimulus	0.00019
		GO:0009739	response to gibberellin stimulus	0.0051
		GO:0071370	cellular response to gibberellin stimulus	0.0062
		GO:0009733	response to auxin stimulus	1.6e-06
		GO:0071365	cellular response to auxin stimulus	0.0019
		GO:0006950	response to stress	0.043
		GO:0051409	response to nitrosative stress	0.017
		GO:0051410	detoxification of nitrogen compound	0.017
		GO:0009415	response to water	4.9e-06
		GO:0009414	response to water deprivation	7e-06
		GO:0009410	response to xenobiotic stimulus	0.047
		GO:0009861	jasmonic acid and ethylene-dependent systemic resistance	0.044
		GO:0010044	response to aluminum ion	0.019
	development	GO:0010089	xylem development	0.016
		GO:0010087	phloem or xylem histogenesis	0.018
		GO:0048437	floral organ development	0.021
		GO:0048569	post-embryonic organ development	0.0049
		GO:0007568	aging	0.031
		GO:0010260	organ senescence	0.03
		GO:0010150	leaf senescence	0.019
	nucleoside metabolism	GO:0042454	ribonucleoside catabolic process	0.045
		GO:0090304	nucleic acid metabolic process	0.00029
		GO:0009164	nucleoside catabolic process	0.045
		GO:0046135	pyrimidine nucleoside catabolic process	0.0062
		GO:0046133	pyrimidine ribonucleoside catabolic process	0.0062
		GO:0006218	uridine catabolic process	0.017
	nitrogen metabolism	GO:0009310	amine catabolic process	0.041
		GO:0009308	amine metabolic process	0.001
		GO:0019676	ammonia assimilation cycle	0.047
		GO:0009066	aspartate family amino acid metabolic process	0.041
		GO:0044106	cellular amine metabolic process	0.0027
		GO:0009063	cellular amino acid catabolic process	0.03
		GO:0006520	cellular amino acid metabolic process	0.017
		GO:0034641	cellular nitrogen compound metabolic process	0.00044
		GO:0019500	cyanide catabolic process	0.017
		GO:0019499	cyanide metabolic process	0.017
		GO:0006807	nitrogen compound metabolic process	2.9e-05
		GO:0009399	nitrogen fixation	0.021
		GO:0006537	glutamate biosynthetic process	0.045
		GO:0006536	glutamate metabolic process	0.025
		GO:0006542	glutamine biosynthetic process	0.0062
		GO:0009084	glutamine family amino acid biosynthetic process	0.0035
		GO:0009064	glutamine family amino acid metabolic process	1.8e-05
		GO:0006541	glutamine metabolic process	0.00022
	carbohydrate metabolism	GO:0009312	oligosaccharide biosynthetic process	0.018
		GO:0009311	oligosaccharide metabolic process	0.045
		GO:0005986	sucrose biosynthetic process	0.035
		GO:0005985	sucrose metabolic process	0.045
	transport	GO:0009914	hormone transport	0.0058
		GO:0009926	auxin polar transport	0.00044
		GO:0060918	auxin transport	0.0046
		GO:0010540	basipetal auxin transport	2e-05
	other process	GO:0010118	stomatal movement	0.04
		GO:0006083	acetate metabolic process	0.016
25dpa vs 13dpa	regulation	GO:0050794	regulation of cellular process	0.028
up in 25dpa (im)		GO:0019222	regulation of metabolic process	0.011
		GO:0009889	regulation of biosynthetic process	0.00043
		GO:0080090	regulation of primary metabolic process	0.0012
		GO:0031323	regulation of cellular metabolic process	0.00062
		GO:0031326	regulation of cellular biosynthetic process	0.00035
		GO:0060255	regulation of macromolecule metabolic process	0.0092
		GO:0010556	regulation of macromolecule biosynthetic process	0.00083
		GO:0051171	regulation of nitrogen compound metabolic process	0.00043
		GO:0010468	regulation of gene expression	0.0073
		GO:0019219	regulation of nucleobase, nucleoside, nucleotide and nucleic acid metabolic process	0.0011
		GO:0051252	regulation of RNA metabolic process	0.0011
		GO:0006355	regulation of transcription, DNA-dependent	0.00083
		GO:0016070	RNA metabolic process	0.0077
		GO:0032774	RNA biosynthetic process	4.9e-05
		GO:0006351	transcription, DNA-dependent	4.9e-05
	signaling	GO:0000160	two-component signal transduction system (phosphorelay)	0.0047
		GO:0009755	hormone-mediated signaling pathway	0.042
		GO:0009873	ethylene mediated signaling pathway	0.0049
	response	GO:0042221	response to chemical stimulus	0.028
		GO:0070887	cellular response to chemical stimulus	0.0073
		GO:0071495	cellular response to endogenous stimulus	0.011
		GO:0032870	cellular response to hormone stimulus	0.01
		GO:0009723	response to ethylene stimulus	0.036
		GO:0071369	cellular response to ethylene stimulus	0.012
		GO:0071310	cellular response to organic substance	0.019
		GO:0009610	response to symbiotic fungus	0.047
	development	GO:0010098	suspensor development	0.0073
		GO:0010260	organ senescence	0.0078
		GO:0010150	leaf senescence	0.0054
	cell wall relative process	GO:0044036	cell wall macromolecule metabolic process	0.028
		GO:0009834	secondary cell wall biogenesis	0.0019
		GO:0010410	hemicellulose metabolic process	0.029
		GO:0045491	xylan metabolic process	0.029
	carbohydrate metabolism	GO:0005975	carbohydrate metabolic process	0.034
		GO:0005985	sucrose metabolic process	0.0093
		GO:0005986	sucrose biosynthetic process	0.012
	other process	GO:0006083	acetate metabolic process	0.0093
25dpa vs 13dpa	lipid metabolism	GO:0008610	lipid biosynthetic process	0.00091
up in 13dpa (TM-1)		GO:0044255	cellular lipid metabolic process	0.021
		GO:0006633	fatty acid biosynthetic process	0.0003
		GO:0006631	fatty acid metabolic process	0.0011
		GO:0000038	very-long-chain fatty acid metabolic process	0.03
		GO:0010025	wax biosynthetic process	0.03
		GO:0010166	wax metabolic process	0.048
	localization or transport	GO:0051179	localization	0.0015
		GO:0051641	cellular localization	0.034
		GO:0010876	lipid localization	4.5e-06
		GO:0008104	protein localization	0.016
		GO:0034504	protein localization in nucleus	0.00033
		GO:0033036	macromolecule localization	4.8e-07
		GO:0070727	cellular macromolecule localization	0.049
		GO:0051234	establishment of localization	0.0011
		GO:0051649	establishment of localization in cell	0.03
		GO:0045184	establishment of protein localization	0.0049
		GO:0006810	transport	0.00092
		GO:0046907	intracellular transport	0.037
		GO:0006886	intracellular protein transport	0.01
		GO:0051708	intracellular protein transport in other organism during symbiotic interaction	0.023
		GO:0006869	lipid transport	2.8e-06
		GO:0051169	nuclear transport	7.1e-05
		GO:0051170	nuclear import	0.00027
		GO:0017038	protein import	0.0043
		GO:0006606	protein import into nucleus	0.00017
		GO:0015031	protein transport	0.0047
		GO:0030581	symbiont intracellular protein transport in host	0.01
		GO:0006913	nucleocytoplasmic transport	7.1e-05
	nucleobase, nucleoside and nucleotide metabolism	GO:0055086	nucleobase, nucleoside and nucleotide metabolic process	0.0055
		GO:0034656	nucleobase, nucleoside and nucleotide catabolic process	0.00089
		GO:0034655	nucleobase, nucleoside, nucleotide and nucleic acid catabolic process	0.00089
		GO:0006753	nucleoside phosphate metabolic process	0.012
		GO:0009117	nucleotide metabolic process	0.012
		GO:0009166	nucleotide catabolic process	0.00081
		GO:0009143	nucleoside triphosphate catabolic process	0.0008
		GO:0009141	nucleoside triphosphate metabolic process	0.00047
		GO:0009226	nucleotide-sugar biosynthetic process	0.0017
		GO:0009225	nucleotide-sugar metabolic process	0.00038
		GO:0009259	ribonucleotide metabolic process	0.00089
		GO:0009261	ribonucleotide catabolic process	0.0008
		GO:0009203	ribonucleoside triphosphate catabolic process	0.0008
		GO:0009199	ribonucleoside triphosphate metabolic process	0.00034
		GO:0009146	purine nucleoside triphosphate catabolic process	0.0008
		GO:0009144	purine nucleoside triphosphate metabolic process	0.00034
		GO:0006195	purine nucleotide catabolic process	0.00081
		GO:0006163	purine nucleotide metabolic process	0.0013
		GO:0009207	purine ribonucleoside triphosphate catabolic process	0.0008
		GO:0009205	purine ribonucleoside triphosphate metabolic process	0.00034
		GO:0009154	purine ribonucleotide catabolic process	0.0008
		GO:0009150	purine ribonucleotide metabolic process	0.00081
		GO:0006184	GTP catabolic process	0.00034
		GO:0046039	GTP metabolic process	0.00023
		GO:0042351	'de novo' GDP-L-fucose biosynthetic process	0.03
		GO:0019673	GDP-mannose metabolic process	0.03
	component organization or biogenesis	GO:0022607	cellular component assembly	0.02
		GO:0016043	cellular component organization	0.016
		GO:0034622	cellular macromolecular complex assembly	0.0028
		GO:0034621	cellular macromolecular complex subunit organization	0.0072
		GO:0043623	cellular protein complex assembly	3.2e-05
		GO:0065003	macromolecular complex assembly	0.002
		GO:0043933	macromolecular complex subunit organization	0.006
		GO:0006461	protein complex assembly	3.2e-05
		GO:0051258	protein polymerization	9e-08
		GO:0070271	protein complex biogenesis	3.4e-05
	secondary metabolism	GO:0009813	flavonoid biosynthetic process	0.0084
		GO:0009812	flavonoid metabolic process	0.024
		GO:0009699	phenylpropanoid biosynthetic process	0.049
	other molecule metabolism	GO:0046700	heterocycle catabolic process	0.0011
		GO:0044281	small molecule metabolic process	0.0075
		GO:0044283	small molecule biosynthetic process	0.00068
		GO:0044282	small molecule catabolic process	0.026
		GO:0044270	cellular nitrogen compound catabolic process	0.0011
		GO:0016053	organic acid biosynthetic process	0.019
		GO:0046394	carboxylic acid biosynthetic process	0.019
		GO:0006564	L-serine biosynthetic process	0.016
	response to stimulus/stress	GO:0009628	response to abiotic stimulus	0.0021
		GO:0046686	response to cadmium ion	0.00059
		GO:0010035	response to inorganic substance	0.0011
		GO:0010038	response to metal ion	0.00053
		GO:0009266	response to temperature stimulus	0.026
		GO:0006970	response to osmotic stress	0.042
		GO:0009651	response to salt stress	0.016
		GO:0080034	host response to induction by symbiont of tumor, nodule or growth in host	0.01
	other process	GO:0007585	respiratory gaseous exchange	0.0031
		GO:0042335	cuticle development	0.00068
		GO:0007018	microtubule-based movement	2.5e-08
		GO:0007017	microtubule-based process	9.2e-06
		GO:0006412	translation	0.039
25dpa vs 13dpa	lipid metabolish	GO:0006629	lipid metabolic process	0.00015
up in 13dpa (im)		GO:0044255	cellular lipid metabolic process	0.00015
		GO:0008610	lipid biosynthetic process	0.00015
		GO:0006631	fatty acid metabolic process	0.00071
		GO:0006633	fatty acid biosynthetic process	0.008
		GO:0010025	wax biosynthetic process	0.008
	other molecule metabolism	GO:0044283	small molecule biosynthetic process	0.00015
		GO:0032787	monocarboxylic acid metabolic process	0.015
		GO:0046394	carboxylic acid biosynthetic process	0.015
		GO:0016053	organic acid biosynthetic process	0.015
	localization or transport	GO:0006869	lipid transport	0.028
		GO:0010876	lipid localization	0.00077
	response to stimulus	GO:0050896	response to stimulus	0.015
		GO:0009628	response to abiotic stimulus	0.008
		GO:0009314	response to radiation	0.028
		GO:0009416	response to light stimulus	0.033
		GO:0009641	shade avoidance	0.047
		GO:0009266	response to temperature stimulus	0.037
		GO:0009409	response to cold	0.04
	other process	GO:0009664	plant-type cell wall organization	0.036
		GO:0042335	cuticle development	0.00093
