# Supplementary material for: Aberrant phenotype and transcriptome expression during fiber cell wall thickening caused by the mutation of the Im gene in immature fiber (im) mutant in Gossypium hirsutum L
Source: BMC Genomics. 2014 Feb 1;15:94. doi: 10.1186/1471-2164-15-94 (PMC3925256; doi:10.1186/1471-2164-15-94)
Supplement: Additional file 2 — Complete list of developmental stage-specific biological processes over-represented between TM-1 and im mutant. Excel file containing the list of all developmental stage-specific biological processes over-represented (FDR < 0.05) between TM-1 and im mutant. [file 1471-2164-15-94-S2.xls]

## Sheet: 13dpa
Supplementary Table: List of developmental stage-specific biological processes over-represented between TM-1 and im (FDR < 0.05)
Developmental stage	Subgroup	GO annotation	Functional Categories	FDR
13dpa(TM-1) vs 13dpa(im)	response to stimulus/stress	GO:0009743	response to carbohydrate stimulus	0.00011
up in TM-1		GO:0010200	response to chitin	6.8e-08
		GO:0010033	response to organic substance	0.0036
		GO:0050832	defense response to fungus	0.039
up in im	regulation of hydrolase activity	GO:0052548	regulation of endopeptidase activity	0.0019
		GO:0010951	negative regulation of endopeptidase activity	0.0019
		GO:0052547	regulation of peptidase activity	0.02
		GO:0010466	negative regulation of peptidase activity	0.02
		GO:0051346	negative regulation of hydrolase activity	0.037
	response to stimulus/stress	GO:0034285	response to disaccharide stimulus	0.041
		GO:0009750	response to fructose stimulus	0.034
		GO:0009744	response to sucrose stimulus	0.037
		GO:0043617	cellular response to sucrose starvation	0.0067
		GO:0051409	response to nitrosative stress	0.037
		GO:0051410	detoxification of nitrogen compound	0.037
		GO:0009646	response to absence of light	0.016
	amine metabolism	GO:0009310	amine catabolic process	0.018
		GO:0009063	cellular amino acid catabolic process	0.016
		GO:0006529	asparagine biosynthetic process	0.00067
		GO:0006528	asparagine metabolic process	0.00067
		GO:0006541	glutamine metabolic process	0.0067
	other process	GO:0006218	uridine catabolic process	0.037
		GO:0019500	cyanide catabolic process	0.037
		GO:0019499	cyanide metabolic process	0.037
		GO:0010098	suspensor development	0.02

## Sheet: 16dpa
List of developmental stage-specific biological processes over-represented between TM-1 and im (FDR < 0.05)
Developmental stage	Subgroup	GO annotation	Functional Categories	FDR
16dpa(TM-1) vs 16dpa(im)	cell wall organization or biogenesis	GO:0071554	cell wall organization or biogenesis	6.4e-05
up in TM-1		GO:0071555	cell wall organization	0.0059
		GO:0042546	cell wall biogenesis	0.0034
		GO:0070882	cellular cell wall organization or biogenesis	0.00019
		GO:0007047	cellular cell wall organization	0.024
		GO:0044036	cell wall macromolecule metabolic process	0.019
		GO:0044038	cell wall macromolecule biosynthetic process	0.027
		GO:0010382	cellular cell wall macromolecule metabolic process	0.0093
		GO:0010383	cell wall polysaccharide metabolic process	0.0046
		GO:0070592	cell wall polysaccharide biosynthetic process	0.011
		GO:0009832	plant-type cell wall biogenesis	0.004
		GO:0071669	plant-type cell wall organization or biogenesis	0.023
		GO:0009834	secondary cell wall biogenesis	0.0032
		GO:0045229	external encapsulating structure organization	0.045
	carbohydrate metabolism	GO:0005975	carbohydrate metabolic process	2.3e-05
		GO:0016051	carbohydrate biosynthetic process	0.0091
		GO:0034637	cellular carbohydrate biosynthetic process	0.011
		GO:0070589	cellular component macromolecule biosynthetic process	0.027
		GO:0044264	cellular polysaccharide metabolic process	0.0054
		GO:0033692	cellular polysaccharide biosynthetic process	0.0052
		GO:0030243	cellulose metabolic process	0.0027
		GO:0030244	cellulose biosynthetic process	0.00099
		GO:0010417	glucuronoxylan biosynthetic process	0.0041
		GO:0010413	glucuronoxylan metabolic process	0.0041
		GO:0010410	hemicellulose metabolic process	0.0057
		GO:0000271	polysaccharide biosynthetic process	0.0065
		GO:0005976	polysaccharide metabolic process	0.0041
		GO:0045492	xylan biosynthetic process	0.0059
		GO:0045491	xylan metabolic process	0.0057
		GO:0019305	dTDP-rhamnose biosynthetic process	0.032
		GO:0046383	dTDP-rhamnose metabolic process	0.032
	transport	GO:0006818	hydrogen transport	0.014
		GO:0015672	monovalent inorganic cation transport	0.03
		GO:0015992	proton transport	0.014
		GO:0010248	establishment or maintenance of transmembrane electrochemical gradient	0.0054
	response and regulation	GO:0043617	cellular response to sucrose starvation	0.02
		GO:0052548	regulation of endopeptidase activity	0.0054
		GO:0010951	negative regulation of endopeptidase activity	0.0054
	amine/amine acid metabolism	GO:0009309	amine biosynthetic process	0.0033
		GO:0008652	cellular amino acid biosynthetic process	0.0041
		GO:0006529	asparagine biosynthetic process	0.0041
		GO:0006528	asparagine metabolic process	0.0041
		GO:0009067	aspartate family amino acid biosynthetic process	2.3e-07
		GO:0009066	aspartate family amino acid metabolic process	6.1e-06
		GO:0000097	sulfur amino acid biosynthetic process	0.00019
		GO:0000096	sulfur amino acid metabolic process	0.00064
		GO:0044272	sulfur compound biosynthetic process	0.011
		GO:0009086	methionine biosynthetic process	8e-06
		GO:0006555	methionine metabolic process	2e-05
	other molecular metabolism	GO:0044283	small molecule biosynthetic process	0.017
		GO:0016053	organic acid biosynthetic process	0.0017
		GO:0046394	carboxylic acid biosynthetic process	0.0017
up in im	nucleotide metabolism	GO:0006165	nucleoside diphosphate phosphorylation	0.013
		GO:0009142	nucleoside triphosphate biosynthetic process	0.0056
		GO:0009260	ribonucleotide biosynthetic process	0.02
		GO:0006164	purine nucleotide biosynthetic process	0.022
		GO:0009201	ribonucleoside triphosphate biosynthetic process	0.0039
		GO:0009145	purine nucleoside triphosphate biosynthetic process	0.0039
		GO:0009152	purine ribonucleotide biosynthetic process	0.012
		GO:0009206	purine ribonucleoside triphosphate biosynthetic process	0.0039
		GO:0009208	pyrimidine ribonucleoside triphosphate metabolic process	0.02
		GO:0009209	pyrimidine ribonucleoside triphosphate biosynthetic process	0.02
		GO:0046036	CTP metabolic process	0.02
		GO:0006241	CTP biosynthetic process	0.02
		GO:0046051	UTP metabolic process	0.02
		GO:0006228	UTP biosynthetic process	0.02
		GO:0006183	GTP biosynthetic process	0.02
	energy	GO:0022900	electron transport chain	0.02
		GO:0042775	mitochondrial ATP synthesis coupled electron transport	7.3e-05
		GO:0042773	ATP synthesis coupled electron transport	0.00045
		GO:0006119	oxidative phosphorylation	0.00045
		GO:0006122	mitochondrial electron transport, ubiquinol to cytochrome c	0.013
		GO:0006123	mitochondrial electron transport, cytochrome c to oxygen	0.0015
		GO:0022904	respiratory electron transport chain	0.0056
		GO:0009853	photorespiration	0.032
	mitochondrion organization	GO:0007006	mitochondrial membrane organization	0.026
		GO:0007007	inner mitochondrial membrane organization	0.00071
		GO:0045039	protein import into mitochondrial inner membrane	0.00071
	protein biogenesis and transport	GO:0022613	ribonucleoprotein complex biogenesis	2.2e-06
		GO:0042254	ribosome biogenesis	5e-06
		GO:0015986	ATP synthesis coupled proton transport	0.019
		GO:0015985	energy coupled proton transport, down electrochemical gradient	0.019
	other process	GO:0010467	gene expression	0.019
		GO:0006412	translation	5.5e-13
		GO:0034645	cellular macromolecule biosynthetic process	0.032
		GO:0009059	macromolecule biosynthetic process	0.032
		GO:0007530	sex determination	0.037

## Sheet: 19dpa
List of developmental stage-specific biological processes over-represented between TM-1 and im (FDR < 0.05)
Developmental stage	Subgroup	GO annotation	Functional Categories	FDR
19dpa(TM-1) vs 19dpa(im)	cell wall organization or biogenesis	GO:0071554	cell wall organization or biogenesis	0.02
up in TM-1		GO:0042546	cell wall biogenesis	0.019
		GO:0009834	secondary cell wall biogenesis	0.025
		GO:0052386	cell wall thickening	0.037
		GO:0044038	cell wall macromolecule biosynthetic process	0.028
		GO:0070592	cell wall polysaccharide biosynthetic process	0.02
		GO:0010382	cellular cell wall macromolecule metabolic process	0.046
	carbohydrate metabolism	GO:0070589	cellular component macromolecule biosynthetic process	0.028
		GO:0005975	carbohydrate metabolic process	0.0093
		GO:0016137	glycoside metabolic process	0.0093
		GO:0009311	oligosaccharide metabolic process	0.0015
		GO:0005984	disaccharide metabolic process	0.0021
		GO:0005985	sucrose metabolic process	0.00028
		GO:0010410	hemicellulose metabolic process	0.035
		GO:0045492	xylan biosynthetic process	0.013
		GO:0045491	xylan metabolic process	0.035
		GO:0010413	glucuronoxylan metabolic process	0.0093
		GO:0010417	glucuronoxylan biosynthetic process	0.0093
	other process	GO:0009877	nodulation	0.035
up in im	lipid metabolism	GO:0006629	lipid metabolic process	2.4e-08
		GO:0008610	lipid biosynthetic process	5.6e-11
		GO:0044255	cellular lipid metabolic process	1.4e-07
		GO:0006631	fatty acid metabolic process	1.1e-12
		GO:0006633	fatty acid biosynthetic process	4.6e-15
		GO:0000038	very-long-chain fatty acid metabolic process	0.00088
		GO:0010166	wax metabolic process	1.1e-12
		GO:0010025	wax biosynthetic process	7.3e-12
		GO:0010143	cutin biosynthetic process	0.00086
	other molecule metabolism	GO:0044283	small molecule biosynthetic process	8.8e-06
		GO:0006082	organic acid metabolic process	1.8e-05
		GO:0016053	organic acid biosynthetic process	2.2e-10
		GO:0019752	carboxylic acid metabolic process	1.8e-05
		GO:0046394	carboxylic acid biosynthetic process	2.2e-10
		GO:0032787	monocarboxylic acid metabolic process	3.3e-10
		GO:0043436	oxoacid metabolic process	1.8e-05
		GO:0042180	cellular ketone metabolic process	2.1e-05
		GO:0009225	nucleotide-sugar metabolic process	9e-05
		GO:0009226	nucleotide-sugar biosynthetic process	9e-05
	development	GO:0048235	pollen sperm cell differentiation	0.0035
		GO:0048232	male gamete generation	0.013
		GO:0042335	cuticle development	2.4e-09
		GO:0006723	cuticle hydrocarbon biosynthetic process	2e-05
		GO:0009664	plant-type cell wall organization	0.0061
	response	GO:0009409	response to cold	0.0011

## Sheet: 22dpa
List of developmental stage-specific biological processes over-represented between TM-1 and im (FDR < 0.05)
Developmental stage	Subgroup	GO annotation	Functional Categories	FDR
22dpa(TM-1) vs 22dpa(im)		NA	NA	NA
up in TM-1
up in im		GO:0007585	respiratory gaseous exchange	0.0002

## Sheet: 25dpa
List of developmental stage-specific biological processes over-represented between TM-1 and im (FDR < 0.05)
Developmental stage	Subgroup	GO annotation	Functional Categories	FDR
25dpa(TM-1) vs 25dpa(im)	response to stimulus	GO:0050896	response to stimulus	1.2e-06
up in TM-1		GO:0009719	response to endogenous stimulus	0.015
		GO:0009607	response to biotic stimulus	2.8e-06
		GO:0042221	response to chemical stimulus	5.2e-07
		GO:0010033	response to organic substance	9.4e-12
		GO:0009743	response to carbohydrate stimulus	1e-17
		GO:0010200	response to chitin	5.2e-28
		GO:0051707	response to other organism	2.8e-06
		GO:0009725	response to hormone stimulus	0.0052
	stress and immunity	GO:0006950	response to stress	0.0011
		GO:0009409	response to cold	0.043
		GO:0006952	defense response	6.4e-08
		GO:0050832	defense response to fungus	0.00024
		GO:0009620	response to fungus	0.0025
		GO:0002376	immune system process	0.036
		GO:0045087	innate immune response	0.041
		GO:0006955	immune response	0.049
	RNA metabolism	GO:0032774	RNA biosynthetic process	0.0025
		GO:0006351	transcription, DNA-dependent	0.0025
	other process	GO:0051704	multi-organism process	5e-05
up in im		GO:0007585	respiratory gaseous exchange	9.8e-05
