# Supplementary material for: Aberrant phenotype and transcriptome expression during fiber cell wall thickening caused by the mutation of the Im gene in immature fiber (im) mutant in Gossypium hirsutum L
Source: BMC Genomics. 2014 Feb 1;15:94. doi: 10.1186/1471-2164-15-94 (PMC3925256; doi:10.1186/1471-2164-15-94)
Supplement: Additional file 4 — Predicted 155 candidate Im genes. Excel file containing predicted 155 candidate Im genes based on im mapping results and cotton D genome information published by Joint Genome Institute. [file 1471-2164-15-94-S4.xlsx]

## Sheet: Sheet1
Supplementary Table: Predicted 155 cantidate Im genes based on the im mapping result and cotton D genome information published by Joint Genome Institute
Predicted gene ID	Arabidopsis homologue gene	Annotation
Gorai.003G120900	AT5G50380	exocyst subunit exo70 family protein F1
Gorai.003G121000	AT2G27110	FAR1-related sequence 3
Gorai.003G121100	AT5G50400	purple acid phosphatase 27
Gorai.003G121200	AT5G63440	Protein of unknown function (DUF167)
Gorai.003G121300	AT3G59540	Ribosomal L38e protein family
Gorai.003G121400	AT5G53020	Ribonuclease P protein subunit P38-related
Gorai.003G121500	AT4G27810
Gorai.003G121600	AT5G53040	RWP-RK domain-containing protein
Gorai.003G121700	AT5G24310	ABL interactor-like protein 3
Gorai.003G121800	AT5G53486
Gorai.003G121900	AT5G24318	O-Glycosyl hydrolases family 17 protein
Gorai.003G122000	AT5G53500	Transducin/WD40 repeat-like superfamily protein
Gorai.003G122100	AT5G24330	ARABIDOPSIS TRITHORAX-RELATED PROTEIN 6
Gorai.003G122200	AT4G27745	Yippee family putative zinc-binding protein
Gorai.003G122300
Gorai.003G122400
Gorai.003G122500	AT5G45360	F-box family protein
Gorai.003G122600	AT2G46620	P-loop containing nucleoside triphosphate hydrolases superfamily protein
Gorai.003G122700	AT5G53550	YELLOW STRIPE like 3
Gorai.003G122800	AT5G53560	cytochrome B5 isoform E
Gorai.003G122900	AT4G00850	GRF1-interacting factor 3
Gorai.003G123000	AT1G07230	non-specific phospholipase C1
Gorai.003G123100	AT5G24090	chitinase A
Gorai.003G123200	AT2G29730	UDP-glucosyl transferase 71D1
Gorai.003G123300	AT5G58800	Quinone reductase family protein
Gorai.003G123400	AT3G09200	Ribosomal protein L10 family protein
Gorai.003G123500	AT2G29680	cell division control 6
Gorai.003G123600	AT2G29670	Tetratricopeptide repeat (TPR)-like superfamily protein
Gorai.003G123700	AT1G07290	golgi nucleotide sugar transporter 2
Gorai.003G123800	AT2G29650	phosphate transporter 4;1
Gorai.003G123900	AT5G58860	cytochrome P450, family 86, subfamily A, polypeptide 1
Gorai.003G124000	AT3G47070
Gorai.003G124100	AT1G07300	josephin protein-related
Gorai.003G124200
Gorai.003G124300	AT2G29630	thiaminC
Gorai.003G124400	AT3G47060	FTSH protease 7
Gorai.003G124500	AT5G58880
Gorai.003G124600	AT2G38080	Laccase/Diphenol oxidase family protein
Gorai.003G124700	AT3G54140	peptide transporter 1
Gorai.003G124800	AT2G29590	Thioesterase superfamily protein
Gorai.003G124900	AT3G46980	phosphate transporter 4;3
Gorai.003G125000	AT1G07350	RNA-binding (RRM/RBD/RNP motifs) family protein
Gorai.003G125100	AT3G46960	RNA helicase, ATP-dependent, SK12/DOB1 protein
Gorai.003G125200	AT4G37300	maternal effect embryo arrest 59
Gorai.003G125300	AT2G29570	proliferating cell nuclear antigen 2
Gorai.003G125400	AT1G07380	Neutral/alkaline non-lysosomal ceramidase
Gorai.003G125500	AT1G12740	cytochrome P450, family 87, subfamily A, polypeptide 2
Gorai.003G125600	AT5G01120	Protein of unknown function (DUF674)
Gorai.003G125700
Gorai.003G125800
Gorai.003G125900
Gorai.003G126000	AT1G34300	lectin protein kinase family protein
Gorai.003G126100	AT5G19850	alpha/beta-Hydrolases superfamily protein
Gorai.003G126200	AT3G06790	plastid developmental protein DAG, putative
Gorai.003G126300	AT5G23860	tubulin beta 8
Gorai.003G126400	AT2G29540	RNApolymerase 14 kDa subunit
Gorai.003G126500	AT2G29530	Tim10/DDP family zinc finger protein
Gorai.003G126600	AT5G59010	Protein kinase protein with tetratricopeptide repeat domain
Gorai.003G126700	AT5G59020	Protein of unknown function (DUF3527)
Gorai.003G126800
Gorai.003G126900	AT2G26975	Ctr copper transporter family
Gorai.003G127000	AT5G59030	copper transporter 1
Gorai.003G127100	AT3G49420	Got1/Sft2-like vescicle transport protein family
Gorai.003G127200	AT5G59050
Gorai.003G127300	AT3G53990	Adenine nucleotide alpha hydrolases-like superfamily protein
Gorai.003G127400	AT3G53990	Adenine nucleotide alpha hydrolases-like superfamily protein
Gorai.003G127500	AT2G29420	glutathione S-transferase tau 7
Gorai.003G127600	AT2G29420	glutathione S-transferase tau 7
Gorai.003G127700	AT5G59070	UDP-Glycosyltransferase superfamily protein
Gorai.003G127800	AT5G59070	UDP-Glycosyltransferase superfamily protein
Gorai.003G127900	AT5G59140	BTB/POZ domain-containing protein
Gorai.003G128000	AT2G26975	Ctr copper transporter family
Gorai.003G128100	AT1G07410	RAB GTPase homolog A2B
Gorai.003G128200	AT3G61940	Cation efflux family protein
Gorai.003G128300	AT5G59160	type one serine/threonine protein phosphatase 2
Gorai.003G128400	AT1G35220
Gorai.003G128500	AT3G46790	Tetratricopeptide repeat (TPR)-like superfamily protein
Gorai.003G128600	AT5G59210	myosin heavy chain-related
Gorai.003G128700	AT3G11400	eukaryotic translation initiation factor 3G1
Gorai.003G128800	AT1G07420	sterol 4-alpha-methyl-oxidase 2-1
Gorai.003G128900	AT1G07430	highly ABA-induced PP2C gene 2
Gorai.003G129000	AT5G59250	Major facilitator superfamily protein
Gorai.003G129100	AT3G46640	Homeodomain-like superfamily protein
Gorai.003G129200	AT2G29190	pumilio 2
Gorai.003G129300	AT3G46620	zinc finger (C3HC4-type RING finger) family protein
Gorai.003G129400	AT3G55530	RING/U-box superfamily protein
Gorai.003G129500	AT2G29130	laccase 2
Gorai.003G129600
Gorai.003G129700	AT2G29130	laccase 2
Gorai.003G129800	AT2G29130	laccase 2
Gorai.003G129900	AT2G29090	cytochrome P450, family 707, subfamily A, polypeptide 2
Gorai.003G130000	AT5G59480	Haloacid dehalogenase-like hydrolase (HAD) superfamily protein
Gorai.003G130100	AT5G59480	Haloacid dehalogenase-like hydrolase (HAD) superfamily protein
Gorai.003G130200	AT2G29070	Ubiquitin fusion degradation UFD1 family protein
Gorai.003G130300	AT5G59460	scarecrow-like transcription factor 11 (SCL11)
Gorai.003G130400	AT1G07530	SCARECROW-like 14
Gorai.003G130500	AT1G07530	SCARECROW-like 14
Gorai.003G130600	AT1G07530	SCARECROW-like 14
Gorai.003G130700	AT1G07540	TRF-like 2
Gorai.003G130800	AT5G59410	Rab5-interacting family protein
Gorai.003G130900	AT2G29050	RHOMBOID-like 1
Gorai.003G131000	AT2G39700	expansin A4
Gorai.003G131100	AT5G22355	Cysteine/Histidine-rich C1 domain family protein
Gorai.003G131200	AT1G67730	beta-ketoacyl reductase 1
Gorai.003G131300	AT3G18790
Gorai.003G131400	AT4G05400	copper ion binding
Gorai.003G131500	AT3G55440	triosephosphate isomerase
Gorai.003G131600	AT2G28930	protein kinase 1B
Gorai.003G131700	AT1G67730	beta-ketoacyl reductase 1
Gorai.003G131800	AT4G11690	Pentatricopeptide repeat (PPR-like) superfamily protein
Gorai.003G131900	AT3G46560	Tim10/DDP family zinc finger protein
Gorai.003G132000	AT1G07620	GTP-binding protein Obg/CgtA
Gorai.003G132100	AT3G46550	Fasciclin-like arabinogalactan family protein
Gorai.003G132200	AT1G07630	pol-like 5
Gorai.003G132300	AT3G46540	ENTH/VHS family protein
Gorai.003G132400	AT3G53750	actin 3
Gorai.003G132500	AT2G01050	zinc ion binding;nucleic acid binding
Gorai.003G132600	AT5G02420
Gorai.003G132700	AT2G28840	XB3 ortholog 1 in Arabidopsis thaliana
Gorai.003G132800
Gorai.003G132900	AT3G55480	protein affected traf&#64257;cking 2
Gorai.003G133000	AT3G56930	DHHC-type zinc finger family protein
Gorai.003G133100	AT3G46510	plant U-box 13
Gorai.003G133200	AT3G55370	OBF-binding protein 3
Gorai.003G133300	AT1G06720	P-loop containing nucleoside triphosphate hydrolases superfamily protein
Gorai.003G133400	AT5G02500	heat shock cognate protein 70-1
Gorai.003G133500	AT1G47278
Gorai.003G133600	AT5G59350
Gorai.003G133700	AT3G12580	heat shock protein 70
Gorai.003G133800	AT1G56410	heat shock protein 70 (Hsp 70) family protein
Gorai.003G133900
Gorai.003G134000	AT2G28800	63 kDa inner membrane family protein
Gorai.003G134100
Gorai.003G134200	AT5G59305
Gorai.003G134300	AT2G28790	Pathogenesis-related thaumatin superfamily protein
Gorai.003G134400	AT5G59300	ubiquitin carrier protein 7
Gorai.003G134500	AT3G46450	SEC14 cytosolic factor family protein / phosphoglyceride transfer family protein
Gorai.003G134600	AT3G46440	UDP-XYL synthase 5
Gorai.003G134700	AT3G46430
Gorai.003G134800	ATCG00130	ATPase, F0 complex, subunit B/B\', bacterial/chloroplast
Gorai.003G134900	AT1G07660	Histone superfamily protein
Gorai.003G135000	AT2G39570	ACT domain-containing protein
Gorai.003G135100	AT5G59960
Gorai.003G135200	AT5G59950	RNA-binding (RRM/RBD/RNP motifs) family protein
Gorai.003G135300	AT1G07795
Gorai.003G135400	AT3G45980	Histone superfamily protein
Gorai.003G135500	AT5G59900	Pentatricopeptide repeat (PPR) superfamily protein
Gorai.003G135600	AT3G46010	actin depolymerizing factor 1
Gorai.003G135700
Gorai.003G135800
Gorai.003G135900
Gorai.003G136000	AT3G45980	Histone superfamily protein
Gorai.003G136100	AT1G07770	ribosomal protein S15A
Gorai.003G136200	AT5G59820	C2H2-type zinc finger family protein
Gorai.003G136300	AT5G59790	Domain of unknown function (DUF966)
