# Supplementary material for: Aberrant phenotype and transcriptome expression during fiber cell wall thickening caused by the mutation of the Im gene in immature fiber (im) mutant in Gossypium hirsutum L
Source: BMC Genomics. 2014 Feb 1;15:94. doi: 10.1186/1471-2164-15-94 (PMC3925256; doi:10.1186/1471-2164-15-94)
Supplement: Additional file 5 — List of 23 genes involved in important biological processes. Excel file containing the list of 23 candidate Im gene involved in important biological processes including “signaling”, “biological regulation”, “growth”, “developmental process”, “microtubule-based process” and “carbohydrate metabolic process”. [file 1471-2164-15-94-S5.xls]

## Sheet: Sheet1
Supplementary Table: List of 23 genes involved in important biological processes
Gene ID	AT ID	Annotation	GO term
Gorai.003G127000	AT5G59030	copper transporter 1	developmental process
Gorai.003G129900	AT2G29090	cytochrome P450, family 707, subfamily A, polypeptide 2	developmental process
Gorai.003G131200	AT1G67730	beta-ketoacyl reductase 1	developmental process
Gorai.003G131700	AT1G67730	beta-ketoacyl reductase 1	developmental process
Gorai.003G131900	AT3G46560	Tim10/DDP family zinc finger protein	developmental process
Gorai.003G132200	AT1G07630	pol-like 5	developmental process
Gorai.003G134000	AT2G28800	63 kDa inner membrane family protein	developmental process, biological regulation
Gorai.003G122100	AT5G24330	ARABIDOPSIS TRITHORAX-RELATED PROTEIN 6	developmental process, biological regulation
Gorai.003G123500	AT2G29680	cell division control 6	biological regulation
Gorai.003G125300	AT2G29570	proliferating cell nuclear antigen 2	biological regulation
Gorai.003G132100	AT3G46550	Fasciclin-like arabinogalactan family protein	growth, biological regulation
Gorai.003G132400	AT3G53750	actin 3	growth, developmental process, biological regulation
Gorai.003G129400	AT3G55530	RING/U-box superfamily protein	signaling, biological regulation, response to hormone stimulus
Gorai.003G128100	AT1G07410	RAB GTPase homolog A2B	signaling, biological regulation
Gorai.003G128900	AT1G07430	highly ABA-induced PP2C gene 2	response to hormone stimulus
Gorai.003G131500	AT3G55440	triosephosphate isomerase	carbohydrate metabolic process
Gorai.003G121900	AT5G24318	O-Glycosyl hydrolases family 17 protein	carbohydrate metabolic process
Gorai.003G134100		chitinase 2-like	carbohydrate metabolic process
Gorai.003G135700		chitinase 2-like	carbohydrate metabolic process
Gorai.003G135800		chitinase 2-like	carbohydrate metabolic process
Gorai.003G129600		chitinase 2-like	carbohydrate metabolic process
Gorai.003G126300	AT5G23860	tubulin beta 8	microtubule-based process
Gorai.003G131000	AT2G39700	expansin A4	cell wall organization or biogenesis
