# Supplementary material for: Aberrant phenotype and transcriptome expression during fiber cell wall thickening caused by the mutation of the Im gene in immature fiber (im) mutant in Gossypium hirsutum L
Source: BMC Genomics. 2014 Feb 1;15:94. doi: 10.1186/1471-2164-15-94 (PMC3925256; doi:10.1186/1471-2164-15-94)
Supplement: Additional file 6 — Gene-specific primers used in this study for qRT-PCR analysis. Excel file containing all primer sequences used for the qRT-PCR experiment. [file 1471-2164-15-94-S6.xls]

## Sheet: Sheet1
Supplementary Table: Primers information of genes for qRT-PCR analysis
Array ID	Gene	Closest Arabidopsis homolog	E-value	Primer pairs (5’-3’)
29k_186_F03	GhFLA6	AT5G03170.1	2e-41	F: GCTTCAGTTGGTTCAGTTC
				R: GTCACATTCACTTGGTTCC
29k_298_F11	GhFLA5	AT5G60490.1	7e-55	F: AATACTCCGTCTTCGTTCGT
				R: TCTTCCCATCATCTGTGTCT
29k_146_F12	putative homologue of IRX7	AT2G28110.1	4e-81	F: GGTGATAATAGCCGATGGTA
				R: TCTGGATGGTTGACAAATTG
29k_290_F03	putative homologue of IRX10	AT1G27440.1	4e-100	F: TCAATCACAATTCCTCCTTATGC
				R: GCGTAGTAGCCACCTTCA
29k_149_H05	Sus	AT3G43190.1	5e-54	F: TGGCAGAGGAGTAAAACAAA
				R: AAAGGAAAAGAGATACAAAAGAGG
29k_227_B10	GhCelA2	AT5G44030.1	6e-85	F: CTGTTGTTGCGGAGGTTCTA
				R: TTTGCCCATCATCTTCTTCTTCT
29k_157_D03	GhCelA5	AT5G17420.1	2e-39	F: TTACCACTTCTCGCCTATTGT
				R: GCTTACTCCACTCCACCTTA
29k_162_G02	GhGLU	AT5G55180.1	3e-25	F: ATAAGCCGCACCACCGAACT
				R: AACGGGAAAGCCGATGAGAA
29k_196_H05	polygalacturonase	AT1G19170.1	2e-65	F: CTCCATTGCCATCATACGGG
				R: TTCTGACGATACTTTGTCCACCAT
29k_145_H08	FBP	AT1G43670.1	5e-148	F: CCATCGCACATTACTCTACGGC
				R: TTCCAGTGAACGCTTGACCTCC
29k_164_E01	GhCTL2	AT3G16920.1	1e-144	F: TGCCTTGCCTATCTACTG
				R: GTCATCCACCTCCACATT
29k_153_E03	COBL4	AT5G15630.1	5e-33	F: CTTTGATTACAAGCCCCTCGTT
				R: ATGGCCCAGCTTCCATTAATAG
